# Supplementary material for: Serum miR-34a-5p and miR-199a-3p as new biomarkers of neonatal sepsis
Source: PLoS One. 2022 Jan 6;17(1):e0262339. doi: 10.1371/journal.pone.0262339 (PMC8735601; doi:10.1371/journal.pone.0262339)
Supplement: S1 Table — (XLSX) [file pone.0262339.s002.xlsx]

## Sheet: modified
sn	miR34a5pFC_A	miR199a3pFC_A
1	7.21	4.891
2	2.378	0.702
3	3.5	2.3
4	8.877	10.483
5	0.42	1.035
6	1.007	8.515
7	0.325	0.621
8	0.511	0.207
9	88.035	1.301
10	0.065	0.384
11	9.318	0.57
12	0.037	0.024
13	0.187	0.621
14	0.041	0.566
15	0.221	0.566
16	0.154	0.157
17	0.078	0.702
18	0.354	0.511
19	0.019	0.032
20	1.2	2.881
21	3.388	2.712
22	3.851	2.302
23	9.007	10.593
24	0.42	1.04
25	1.006	8.51
26	0.225	0.529
27	0.611	0.307
28	77.035	1.101
29	11.065	0.584
30	6.318	0.47
31	3.037	0.124
32	0.191	0.709
33	0.037	0.486
34	0.08	0.802
35	0.083	0.057
36	0.201	0.606
37	0.374	0.471
38	0.009	0.012
39	7.22	4.901
40	2.408	8.556
41	3.47	4.412
42	8.907	10.453
43	0.394	1.065
44	0.007	7.515
45	1.325	1.629
46	3.511	0.507
47	85.035	1.001
48	0.061	0.384
49	9.322	0.55
50	0.03	0.02
51	0.194	0.41
52	0.036	0.606
53	0.083	0.662
54	0.083	0.107
55	0.224	0.674
56	0.284	0.591
57	0.083	0.024
58	7.28	4.801
59	2.308	10.646
60	3.904	2.135
61	8.837	10.683
62	0.394	0.035
63	1.037	9.515
64	0.328	0.106
65	0.423	0.507
66	48.035	0.301
67	40.065	1.384
68	3.904	0.55
69	3.904	0.044
70	0.08	0.456
71	0.083	0.574
72	0.08	0.202
73	0.152	0.657
74	0.181	0.704
75	0.394	0.431
76	0.011	0.026
77	2.218	1.897
78	3.904	13.556
79	0.864	0.412
80	6.877	6.483
81	5.483	7.035
82	0.007	2.31
83	1.525	3.41
84	0.311	3.207
85	8.035	0.301
86	30.035	1.784
87	59.348	0.17
88	0.034	0.03
89	0.017	0.7
90	0.241	0.324
